# Supplementary material for: The effect of corticosteroids in developing active pulmonary tuberculosis among patients with COVID-19
Source: PLoS One. 2024 Oct 16;19(10):e0309392. doi: 10.1371/journal.pone.0309392 (PMC11482670; doi:10.1371/journal.pone.0309392)
Supplement: S2 Raw data — (XLSX) [file pone.0309392.s003.xlsx]

## Sheet: Edited245 PrimaryOutcome
ID	Sex	Age	Agerange	Weight	Height	BMI	BMIrange	DiabetesMellitus	CKDstage	Chroniclungdiseasetype	COPD	AutoimmuneDisease	OrganTransplantStatus	PreviousTB	HIV	Smoking	Alcohol	Immunosuppressivedrugtype	CXRsuggestiveTB	TB	Death
1001459	1	70	2	65	182	19.6	1	N	0	1	2	N	N	N	N	N	N	1	N	N	0
10123262	2	51	1	96	155	40	3	N	0	0	1	N	N	N	N	N	N	0	N	N	0
10239552	2	51	1	90	154	38	3	N	0	0	1	N	N	N	N	N	N	0	N	N	0
10414534	2	80	2	80	156	33	3	N	3	0	1	N	N	N	N	N	N	0	N	N	0
10523361	1	76	2	68	175	22.2	1	Y	2	1	1	N	N	N	N	Y	N	1	N	Y	1
10561461	2	58	1	94.3	162	36	3	Y	0	0	1	N	N	N	N	N	N	0	N	N	0
10561464	1	65	2	88	168	31.2	3	N	0	0	1	N	N	N	N	N	N	0	N	N	0
10576246	1	58	1	79	169	27.6	2	Y	0	0	1	N	N	N	Y	N	N	2	N	N	0
1079548	2	65	2	68	154	28.7	2	N	0	0	1	N	N	N	N	N	N	0	N	N	0
10872458	2	71	2	65.7	145	31.2	3	Y	0	0	1	N	N	N	N	N	N	0	N	N	0
11044045	1	71	2	60.5	159	24	1	Y	0	0	1	N	N	N	N	N	N	0	N	N	0
1113463	2	74	2	70	160	27.3	2	Y	0	0	1	N	N	N	N	N	N	0	N	N	0
11410952	2	76	2	66	150	29.3	2	N	0	1	1	N	N	N	N	N	N	0	N	N	0
11698335	2	64	1	60	155	25	2	Y	0	0	1	N	N	N	N	N	N	1	N	N	0
12286534	2	87	2	51	149	23	1	Y	0	0	1	N	N	N	N	N	N	0	N	N	0
12360529	1	64	1	98	172	33.1	3	N	0	0	1	N	N	N	N	Y	N	0	N	N	0
2709228	2	60	1	69	158	27.6	2	Y	0	0	1	N	N	N	N	N	N	0	N	N	0
12618435	1	77	2	65	166	23.6	1	N	0	0	1	N	N	N	N	N	N	0	Y	N	0
12671351	2	57	1	78	150	34.7	3	N	0	0	1	N	N	N	N	N	N	0	N	N	0
1273262	2	84	2	60	170	20.8	1	N	0	0	1	N	N	N	N	N	N	0	N	N	0
12898447	1	68	2	58	170	20.1	1	N	0	0	1	N	N	N	N	N	N	1	N	N	0
13058238	1	59	1	120	165	44.1	3	Y	0	0	1	N	N	N	N	N	N	0	N	N	0
13206141	1	67	2	50	160	19.5	1	N	0	1	2	N	N	N	N	Y	N	0	N	N	0
1353331	2	62	1	90	153	38.4	3	Y	0	0	1	N	N	N	N	N	N	0	N	N	0
13803637	1	74	2	67	167	24	1	Y	1	0	1	N	Y	N	N	N	N	3	N	N	0
13831240	2	73	2	60	148	27.4	2	N	0	0	1	N	N	N	N	N	N	1	Y	N	0
14058648	1	41	1	80	163	30.1	3	N	0	0	1	N	N	N	N	N	N	1	N	N	0
14114241	2	61	1	64	150	28.4	2	N	0	0	1	N	N	N	N	N	N	1	N	N	0
1459552	2	74	2	52	160	20.3	1	N	0	0	1	N	N	N	N	N	N	0	N	N	0
1493657	2	36	1	110	143	53.8	3	Y	0	0	1	N	N	N	N	N	N	0	N	N	0
1507954	2	62	1	44	158	17.6	0	Y	0	0	1	N	N	N	N	N	N	0	N	N	0
1524861	1	65	2	79	180	24.4	1	N	0	0	1	N	N	N	N	N	N	0	N	N	0
1576836	2	83	2	71	156	29.2	2	N	0	0	1	N	N	N	N	N	N	0	N	N	0
1659853	2	66	2	72	150	32	3	Y	0	0	1	N	N	N	N	N	N	1	N	N	0
1907541	1	86	2	65	170	22.5	1	N	0	1	2	N	N	N	N	Y	N	0	N	N	0
1926233	2	77	2	64	150	28.4	2	Y	4	0	1	N	N	N	N	N	N	0	N	N	0
1927364	2	69	2	47	155	19.6	1	N	4	0	1	N	N	N	N	N	N	1	N	N	0
1948263	1	76	2	64	170	22.1	1	Y	0	0	1	N	N	N	N	N	N	2	N	N	0
1959246	1	56	1	53	162	20.2	1	N	0	0	1	N	N	N	N	Y	N	0	N	N	0
2026064	1	59	1	84.5	170	29.2	2	N	0	0	1	N	N	N	N	Y	N	0	N	N	0
2223649	2	70	2	64	160	25	2	N	0	0	1	N	N	N	N	N	N	0	N	N	0
2263360	1	56	1	66.7	163	25.1	2	N	0	0	1	N	N	N	N	N	Y	0	N	N	0
2282930	1	74	2	65	166	23.6	1	N	0	0	1	N	N	N	N	N	N	0	N	N	0
2393864	1	61	1	60	170	20.8	1	N	0	0	1	N	N	N	N	N	N	0	N	N	0
2394664	1	47	1	106	175	34.6	3	Y	0	0	1	N	N	N	N	N	N	0	N	N	0
2398864	1	68	2	80	170	27.7	2	N	0	0	1	N	N	N	N	N	N	0	N	N	0
2423658	2	61	1	75	154	31.6	3	N	0	0	1	N	N	N	N	N	N	1	Y	N	0
2449345	2	60	1	55	154	23.2	1	N	4	0	1	N	N	Y	Y	N	N	2	N	N	0
2530533	2	76	2	50	158	20	1	N	0	0	1	N	N	N	N	N	N	2	N	N	0
2582552	2	42	1	55	165	20.2	1	N	0	0	1	N	N	N	N	N	N	0	N	N	0
2592157	1	72	2	65	170	22.5	1	N	1	0	1	N	N	N	N	N	N	1	N	N	0
2613264	2	70	2	66.5	160	26	2	Y	4	0	1	N	N	N	N	N	N	1	N	N	0
2626964	1	50	1	100	172	33.8	3	Y	0	0	1	N	N	N	N	N	N	1	N	N	0
2685751	1	78	2	100	165	36.7	3	Y	0	0	1	N	N	N	N	N	N	0	N	N	0
2695764	1	69	2	60	164	22.3	1	N	0	0	1	N	N	N	N	N	N	0	N	N	0
2754664	2	76	2	44	159	17.4	0	N	0	0	1	N	N	N	N	N	N	0	N	N	0
2776047	1	85	2	55	160	21.5	1	N	0	1	2	N	N	N	N	Y	N	0	N	N	0
2776864	2	71	2	54	143	26.4	2	Y	0	0	1	N	N	N	N	N	N	0	N	N	0
2779364	1	69	2	109	168	38.6	3	Y	0	0	1	N	N	N	N	N	N	0	N	N	0
2780947	2	87	2	63	155	26.2	2	N	0	0	1	N	N	N	N	N	N	1	N	N	0
2796464	1	58	1	75	171	25.6	2	N	0	0	1	N	N	N	N	Y	N	1	N	N	0
2835632	2	74	2	70	151	30.7	3	Y	0	0	1	N	N	N	N	N	N	0	N	N	0
2851264	1	62	1	86	160	33.6	3	N	0	0	1	N	N	N	N	Y	N	0	N	N	0
2876564	1	79	2	57	157	23.1	1	N	0	0	1	N	N	N	N	Y	N	0	N	N	0
2902764	2	74	2	90	158	36.1	3	N	0	0	1	N	N	N	N	N	N	3	Y	N	0
2945743	2	86	2	50	155	20.8	1	N	0	0	1	N	N	N	N	N	N	0	N	N	0
2963064	1	37	1	54.3	160	21.2	1	N	0	0	1	N	N	N	N	N	N	0	N	N	0
2992556	1	72	2	70	160	27.3	2	Y	0	0	1	N	N	N	N	N	N	1	N	N	0
3034964	1	59	1	92.5	167	33.2	3	Y	0	0	1	N	N	N	N	N	N	0	N	N	0
3047046	2	72	2	100	160	39.1	3	N	0	0	1	N	N	N	N	N	N	2	N	N	0
3084664	1	44	1	170	180	52.5	3	Y	0	0	1	N	N	N	N	N	N	1	N	N	0
3104964	2	75	2	60	149	27	2	Y	0	0	1	N	N	N	N	N	N	0	N	N	0
3116732	1	86	2	67	165	24.6	1	Y	2	0	1	N	N	N	N	Y	N	2	Y	Y	0
31204157	1	55	1	76.8	154.5	32.2	3	N	0	0	1	N	N	N	N	N	N	3	Y	N	0
31278957	2	57	1	62	162	23.6	1	N	0	0	1	N	N	N	N	N	N	0	N	N	0
3146530	2	90	2	55	150	24.4	1	Y	0	0	1	N	N	N	N	N	N	1	Y	N	0
3174747	1	88	2	60	170	20.8	1	Y	0	0	1	N	N	N	N	Y	N	0	N	N	0
3183764	1	67	2	96	167	34.4	3	Y	0	0	1	N	N	N	N	N	N	1	N	N	0
3213343	2	65	2	63	155	26.2	2	N	0	0	1	N	N	N	N	N	N	0	N	N	0
3274964	2	57	1	50	155	20.8	1	N	0	0	1	N	N	N	N	N	N	0	N	N	0
3287464	2	56	1	55	150	24.4	1	N	0	0	1	N	N	N	N	N	N	0	N	N	0
3289264	2	86	2	55	155	22.9	1	N	0	0	1	N	N	N	N	N	N	1	N	N	0
3302264	1	75	2	76	170	26.3	2	N	1	0	1	N	N	N	N	N	N	0	N	N	0
3311564	2	31	1	60	150	26.7	2	N	0	0	1	N	N	N	N	N	N	0	N	N	0
3332349	1	84	2	84	170	29.1	2	Y	1	0	1	N	N	N	N	N	N	0	N	N	0
3336764	1	75	2	69	171	23.6	1	N	0	0	1	N	N	N	N	N	N	0	N	N	0
3339164	1	46	1	100	173	33.4	3	N	0	0	1	N	N	N	N	N	N	0	N	N	0
3389464	1	69	2	67	168	23.7	1	N	0	0	1	N	N	N	N	N	N	0	N	N	0
3412464	2	65	2	66	145	31.4	3	Y	0	0	1	N	N	N	N	N	N	0	N	N	0
3467264	1	61	1	75.5	168	26.8	2	N	0	0	1	N	N	N	N	Y	N	0	N	N	0
3478464	1	59	1	85	170	29.4	2	N	0	0	1	N	N	N	N	N	N	0	N	N	0
3521232	1	69	2	90	167	32.3	3	Y	0	0	1	N	N	N	N	Y	N	0	N	N	0
3562260	2	71	2	61	150	27.1	2	N	0	0	1	N	N	N	N	N	N	0	N	N	0
3615164	1	66	2	62	162	23.6	1	Y	0	0	1	N	N	N	N	N	N	0	N	N	0
362744	1	24	1	95	169	33.3	3	N	0	0	1	N	N	N	N	N	N	0	N	N	0
368429	2	83	2	65	155	27.1	2	Y	0	0	1	N	N	N	N	N	N	0	N	N	0
3716648	2	87	2	49	131	28.5	2	Y	0	0	1	N	N	N	N	N	N	0	N	N	0
3740464	2	66	2	53	150	23.6	1	Y	0	0	1	N	N	N	N	N	N	0	N	N	0
3743264	1	50	1	77	164	28.6	2	N	0	0	1	N	N	N	N	N	N	0	N	N	0
3767664	2	70	2	64	160	25	2	Y	0	0	1	N	N	N	N	N	N	0	N	N	0
3816664	1	56	1	97	165	35.6	3	N	0	0	1	N	N	N	N	N	N	0	N	N	0
3823364	2	42	1	79.5	155	33.1	3	Y	0	0	1	N	N	N	N	N	N	1	N	N	0
3824564	1	55	1	69	164	25.7	2	Y	0	0	1	N	N	N	N	N	N	0	N	N	0
383132	2	88	2	45	155	18.7	1	N	0	0	1	N	N	N	N	N	N	0	N	N	0
3841360	2	37	1	58	156	23.8	1	N	0	0	1	N	N	N	N	N	N	0	N	N	0
3865528	1	78	2	69	167	24.7	1	N	0	0	1	N	N	N	N	N	N	0	N	N	0
3870064	2	51	1	87	164	32.3	3	Y	0	0	1	N	N	N	N	N	N	0	N	N	0
3924864	1	84	2	72	167	25.8	2	N	0	0	1	N	N	N	N	N	N	1	N	N	0
3936452	1	67	2	88	177	28.1	2	Y	0	0	1	N	N	N	N	N	N	0	N	N	0
3984064	1	27	1	100	160	39.1	3	N	0	0	1	N	N	N	N	Y	Y	0	N	N	0
3993064	2	68	2	57	140	29.1	2	Y	0	0	1	N	N	N	N	N	N	0	N	N	0
4015563	1	89	2	80	174	26.4	2	N	0	0	1	N	N	N	N	N	N	0	N	N	0
4077464	2	22	1	86	162	32.8	3	Y	0	0	1	N	N	N	N	N	N	0	N	N	0
4091364	1	22	1	102	178	32.2	3	N	0	0	1	N	N	N	N	N	N	0	N	N	0
4094152	1	59	1	61	165	22.4	1	N	0	0	1	N	N	N	N	N	N	0	N	N	0
4097062	2	28	1	75	158	26	2	N	0	0	1	N	N	N	N	N	N	0	N	N	0
4106462	1	52	1	61	175	19.9	1	Y	0	0	1	N	N	N	N	N	N	0	Y	N	0
4115062	2	72	2	55	145	26.2	2	Y	2	0	1	N	N	N	N	N	N	2	N	N	2
4124464	1	50	1	93	160	36.3	3	N	0	0	1	N	N	N	N	Y	Y	0	N	N	0
4127764	2	48	1	94	150	41.8	3	Y	0	0	1	N	N	N	N	N	N	0	N	N	0
4144664	2	71	2	68	152	29.4	2	Y	0	0	1	N	N	N	N	N	N	0	N	N	0
4146664	1	52	1	64	175	20.9	1	N	0	0	1	N	N	N	N	N	N	0	N	N	0
4159156	2	81	2	47	148	21.5	1	N	0	1	2	Y	N	N	N	N	N	3	N	N	0
4177664	2	64	1	66	145	31.4	3	Y	0	0	1	N	N	N	N	N	N	0	N	N	0
4198764	2	63	1	96	160	37.5	3	Y	0	0	1	N	N	N	N	N	N	0	N	N	0
4221363	1	88	2	65	165	23.9	1	N	0	0	1	N	N	N	N	Y	N	2	Y	N	0
4260234	1	68	2	71	167	25.5	2	Y	4	0	1	N	N	N	N	N	N	1	N	N	0
4442464	1	33	1	70	150	31.1	3	N	0	0	1	N	N	N	N	N	N	0	N	N	0
4503864	2	64	1	58	158	23.2	1	Y	0	0	1	N	N	N	N	N	N	0	Y	N	0
4505364	1	37	1	83	175	27.1	2	N	0	0	1	N	N	N	N	N	N	0	N	N	0
4517464	2	45	1	120	155	49	3	Y	0	0	1	N	N	N	N	N	N	1	N	N	0
4574064	1	66	2	60	176	19.5	1	N	0	0	1	N	N	N	N	N	N	0	N	N	0
4587056	1	55	1	79	168	28	2	Y	0	0	1	N	N	N	N	Y	N	1	Y	N	0
4598459	1	72	2	76	170	26.3	2	Y	0	0	1	N	N	N	N	N	N	1	N	N	0
4605964	1	81	2	85	150	37.7	3	N	0	0	1	N	N	N	N	N	N	1	N	N	0
4680437	2	59	1	60	150	26.7	2	N	0	0	1	N	N	N	N	N	N	1	N	N	0
4711164	2	41	1	117	170	40.8	3	N	0	0	1	N	N	N	N	N	N	0	N	N	0
4738864	2	37	1	77.3	165	28.4	2	Y	0	0	1	N	N	N	N	N	N	3	N	N	0
4837959	1	68	2	59	167	21.2	1	Y	0	0	1	N	N	N	N	N	N	0	N	N	0
493359	1	70	2	76	160	29.7	2	N	0	0	1	N	N	N	N	N	N	1	N	N	0
4938458	1	41	1	117	185	34.2	3	Y	0	0	1	N	N	N	N	N	N	0	N	N	0
4939364	1	78	2	73	176	23.6	1	Y	0	0	1	N	N	N	N	N	N	0	N	N	0
4950255	2	60	1	60	150	26.7	2	Y	0	0	1	N	N	N	N	N	N	0	N	N	0
4959347	1	64	1	80	168	28.4	2	Y	0	0	1	N	N	Y	Y	Y	Y	1	N	N	0
4983160	1	35	1	125	187	35.7	3	N	0	1	1	N	N	N	N	N	N	0	N	N	0
5001964	1	63	1	72	172	24.3	1	N	0	0	1	N	N	N	N	N	N	0	Y	N	0
50678629	2	77	2	63	160	24.6	1	Y	0	0	1	N	N	N	N	N	N	0	N	N	0
5454044	2	63	1	65	153	27.8	2	N	0	0	1	Y	N	N	N	N	N	0	N	N	0
5565864	2	58	1	66	155	27.5	2	N	0	0	1	N	N	N	N	N	N	1	N	N	0
5625664	1	65	2	64.5	160	25.2	2	Y	0	0	1	N	N	Y	N	N	N	0	Y	N	0
5653364	2	71	2	68	150	30	3	Y	0	0	1	N	N	N	N	N	N	2	Y	N	0
5764164	1	59	1	62	170	21.5	1	Y	4	0	1	N	N	N	N	N	N	0	N	N	0
5776264	1	68	2	65	170	22.5	1	Y	0	0	1	N	N	N	N	N	Y	0	N	N	0
5822546	2	67	2	70	165	25.7	2	Y	0	0	1	N	N	N	N	N	N	0	N	N	0
585059	2	83	2	59	150	26.2	2	N	0	0	1	N	N	N	N	N	N	0	N	N	0
5928545	2	75	2	76.8	154	32.4	3	Y	0	0	1	N	N	N	N	N	N	0	N	N	0
6089964	1	62	1	98	172	33.1	3	N	0	0	1	N	N	N	N	Y	Y	0	N	N	0
6115064	2	56	1	100	155	41.6	3	N	0	0	1	N	N	N	N	N	N	0	N	N	0
6141758	2	86	2	52	160	20.3	1	N	0	0	1	N	N	N	N	N	N	1	N	N	0
6252745	2	73	2	57	149	25.7	2	Y	0	0	1	N	N	N	N	N	N	0	Y	N	0
6266963	1	79	2	65	165	23.9	1	N	2	1	2	N	N	N	N	Y	N	0	Y	Y	2
6275249	1	76	2	64	161	24.7	1	Y	0	0	1	N	N	N	N	N	N	1	N	N	0
6277160	1	64	1	105	168	37.2	3	Y	0	0	1	N	N	N	N	N	N	3	N	N	0
6288464	1	67	2	81	172	27.4	2	Y	0	0	1	N	N	N	N	Y	N	0	N	N	0
6373043	1	70	2	100	168	35.4	3	Y	1	0	1	N	N	N	N	N	N	1	Y	N	0
6394664	2	64	1	70	145	33.3	3	Y	0	0	1	N	N	N	N	N	N	0	Y	N	0
6420364	2	39	1	91	160	35.6	3	N	0	0	1	N	N	N	N	N	N	0	N	N	0
6430264	1	62	1	95	162	36.2	3	N	0	0	1	N	N	N	N	N	N	1	N	N	0
6450564	2	27	1	150	170	51.9	3	Y	0	0	1	N	N	N	N	N	N	0	N	N	0
6469747	2	68	2	62	155	25.8	2	N	0	0	1	N	N	N	N	N	N	0	N	N	0
6474833	1	90	2	51	156	21	1	N	0	0	1	N	N	N	N	N	N	0	N	N	0
6480944	1	79	2	60	165	22	1	N	0	0	1	N	N	Y	N	Y	Y	1	N	N	0
6646864	2	76	2	60	155	25	2	N	0	0	1	N	N	N	N	N	N	0	N	N	0
6703041	1	60	1	70	170	24.2	1	N	4	0	1	N	Y	N	N	N	N	3	N	N	0
6812764	2	69	2	60	155	25	2	Y	0	0	1	N	N	N	N	N	N	1	N	N	0
6820964	1	57	1	150	175	49	3	Y	0	1	1	N	N	N	N	Y	N	2	N	N	0
6822064	2	48	1	105	160	41	3	Y	0	0	1	N	N	N	N	N	N	0	N	N	0
6833764	2	59	1	64	165	23.5	1	N	0	0	1	N	N	N	N	N	N	1	N	N	0
6848352	1	38	1	73.6	165	27	2	Y	0	0	1	N	N	N	N	N	N	0	N	N	0
6849764	2	54	1	79	168	28	2	Y	0	0	1	N	N	N	N	N	N	0	N	N	0
685664	1	69	2	73	154	30.8	3	Y	0	1	2	N	N	N	N	Y	N	0	Y	Y	0
6879964	1	59	1	72	164	26.8	2	N	0	0	1	N	N	N	N	N	N	0	N	N	0
6919664	1	60	1	77	164	28.6	2	N	0	0	1	N	N	N	N	N	N	0	Y	N	0
6933864	1	44	1	82	165	30.1	3	N	0	0	1	N	N	N	N	N	N	0	N	N	0
6964663	2	42	1	128.3	156	52.7	3	N	0	0	1	N	N	N	N	N	N	0	N	N	0
700062	2	54	1	70	165	25.7	2	N	0	0	1	N	N	N	N	N	N	0	N	N	0
7028449	1	70	2	70	167	25.1	2	Y	3	0	1	N	N	N	N	N	N	0	N	N	0
7034356	1	83	2	73	173	24.4	1	Y	0	0	1	N	N	N	N	N	N	0	N	N	0
70449233	1	56	1	67	160	26.2	2	Y	0	0	1	N	N	N	N	N	N	2	N	N	0
7060054	1	67	2	80.4	165	29.5	2	Y	0	0	1	N	N	N	N	N	N	1	N	N	0
7110349	2	86	2	66.2	156	27.2	2	Y	2	0	1	N	N	N	N	N	N	0	N	N	0
7267462	2	25	1	64	149	28.8	2	N	0	0	1	N	N	N	N	N	N	1	N	N	0
7307656	2	42	1	97	166	35.2	3	Y	0	1	1	N	N	N	N	N	N	0	N	N	0
7317164	2	36	1	46	154	19.4	1	Y	0	0	1	N	N	N	N	N	N	0	N	N	0
7348362	2	67	2	73	160	28.5	2	N	0	0	1	N	N	N	N	N	N	3	N	N	0
738853	1	76	2	60	170	20.8	1	N	0	0	1	N	N	N	N	N	N	1	N	N	0
7414861	1	57	1	70	167	25.1	2	N	0	0	1	N	N	N	N	N	N	0	N	N	0
7504844	2	87	2	70	156	28.8	2	N	0	0	1	N	N	N	N	Y	N	1	N	N	0
7524564	1	60	1	96	179	30	3	N	0	0	1	N	N	N	N	N	N	2	N	N	0
7580064	1	59	1	83	174	27.4	2	N	0	0	1	N	N	N	N	Y	Y	0	N	N	0
7662329	2	67	2	80	155	33.3	3	Y	2	0	1	N	N	N	N	N	N	1	N	N	0
7712058	2	89	2	53	149	23.9	1	N	0	0	1	N	N	N	N	N	N	0	N	N	0
7748756	2	65	2	86.2	152	37.3	3	Y	2	0	1	N	N	N	N	N	N	2	N	N	0
7846950	2	68	2	60.3	153	25.8	2	N	0	0	1	N	N	N	N	N	N	0	N	N	0
7855064	2	44	1	44	168	15.6	0	N	0	0	1	N	N	N	Y	N	N	0	Y	N	0
7951954	1	74	2	65	172	22	1	N	0	0	1	N	N	N	N	N	N	2	N	N	0
7955264	2	91	2	48.6	148	22.2	1	N	0	0	1	N	N	N	N	N	N	0	N	N	0
7972164	1	63	1	69	173	23	1	N	0	0	1	N	N	N	N	N	N	0	N	N	0
7976859	2	69	2	79	160	30.9	3	N	0	0	1	N	N	N	N	N	N	0	Y	N	0
809664	1	75	2	66	160	25.8	2	N	0	0	1	N	N	N	N	N	N	0	N	N	0
8227854	2	57	1	73	160	28.5	2	N	0	0	1	N	N	N	N	N	N	0	N	N	0
8233664	2	73	2	70	158	28	2	Y	2	0	1	N	N	N	N	N	N	0	N	N	0
8236952	1	84	2	82	170	28.4	2	Y	0	0	1	N	N	N	N	N	N	0	N	N	0
8248929	1	66	2	71	170	24.6	1	N	0	0	1	N	N	N	N	N	N	0	N	N	0
8269445	1	59	1	60	165	22	1	N	0	0	1	N	N	N	N	N	Y	0	N	N	0
8271164	1	76	2	83	170	28.7	2	Y	0	0	1	N	N	N	N	N	N	0	N	N	0
828661	2	53	1	66	170	22.8	1	N	0	0	1	N	N	N	N	N	N	0	N	N	0
8313256	2	43	1	86	167	30.8	3	Y	0	0	1	N	N	N	N	N	N	1	N	N	0
8398264	1	65	2	75	169	26.3	2	Y	0	1	2	N	N	N	N	Y	Y	0	N	N	0
8471354	2	40	1	76	165	27.9	2	N	0	0	1	N	N	N	N	N	N	1	N	N	0
8494551	1	70	2	75	170	26	2	Y	0	0	1	N	N	N	N	N	N	0	N	N	0
8535355	1	82	2	78	168	27.6	2	Y	1	0	1	N	N	N	N	N	N	0	N	N	0
8549260	1	32	1	87	163	32.7	3	N	0	0	1	N	N	N	N	N	Y	0	N	N	0
869145	1	83	2	101	178	31.9	3	N	0	0	1	N	N	N	N	Y	N	2	Y	N	0
8744134	1	95	2	65.6	165	24.1	1	N	0	0	1	N	N	N	N	N	N	0	N	N	0
8779453	2	68	2	70	160	27.3	2	Y	0	0	1	N	N	N	N	N	N	2	N	N	0
8837364	1	56	1	150	170	51.9	3	N	0	0	1	N	N	N	N	N	N	0	N	N	0
8865560	1	74	2	62	162	23.6	1	Y	2	0	1	N	N	N	N	N	N	0	Y	N	0
8976429	1	73	2	71	170	24.6	1	N	0	0	1	N	N	N	N	Y	N	1	Y	N	0
9011638	2	85	2	80	150	35.6	3	Y	3	0	1	N	N	N	N	N	N	0	N	N	0
9025662	1	55	1	80	170	27.7	2	Y	0	0	1	N	N	N	N	N	N	0	N	N	0
9090437	2	89	2	65	155	27.1	2	Y	0	0	1	N	N	N	N	N	N	0	N	N	0
9243540	2	69	2	65	162	24.8	1	Y	4	0	1	N	N	N	N	N	N	0	N	N	0
9329241	1	82	2	57	163	21.5	1	N	0	1	2	N	N	N	N	N	N	2	N	N	0
9370262	1	51	1	100	180	30.9	3	N	0	0	1	N	N	N	N	N	N	0	N	N	0
9462462	2	66	2	64	151	28.1	2	N	0	0	1	N	N	N	N	N	N	0	Y	N	0
9533459	1	84	2	58	155	24.1	1	N	0	0	1	N	N	N	N	N	N	0	N	N	0
9710855	1	80	2	47	171	16.1	0	N	0	0	1	N	N	N	N	N	N	0	Y	N	0
9780839	2	64	1	84	156	34.5	3	Y	0	0	1	N	N	N	N	N	N	0	N	N	0
9795164	2	66	2	74	160	28.9	2	N	0	0	1	N	N	N	N	N	N	1	Y	N	0
9838130	1	63	1	68.2	171.5	23.2	1	N	0	0	1	N	N	N	N	N	N	0	N	N	0
9851349	1	69	2	69	170	23.9	1	N	0	0	1	N	N	N	N	N	N	0	N	N	0
9865864	1	52	1	75	165	27.5	2	Y	0	0	1	N	N	N	N	N	N	1	N	N	0
